# Supplementary material for: Dimeric allostery mechanism of the plant circadian clock photoreceptor ZEITLUPE
Source: PLoS Comput Biol. 2021 Jul 26;17(7):e1009168. doi: 10.1371/journal.pcbi.1009168 (PMC8341706; doi:10.1371/journal.pcbi.1009168)
Supplement: S1 Table — (XLSX) [file pcbi.1009168.s021.xlsx]

## Sheet: Sheet1
	Chi1	Chi2	Chi3
Exposed	-48	155	-42.34
Buried-I	-64.99	88.52	-0.03
Buried-II	-75.64	86	-170
Exposed-II	-160	-177	26
Extended	-19	-173	154
