# Supplementary material for: Dimeric allostery mechanism of the plant circadian clock photoreceptor ZEITLUPE
Source: PLoS Comput Biol. 2021 Jul 26;17(7):e1009168. doi: 10.1371/journal.pcbi.1009168 (PMC8341706; doi:10.1371/journal.pcbi.1009168)
Supplement: S2 Table — (XLSX) [file pcbi.1009168.s022.xlsx]

## Sheet: Sheet1
Pearson Correlation
dark wt anti	0.49
tr dark wt anti	0.59
tr dark wt para	0.45
dark v48i g80r anti	0.51
tr light wt anti	0.39
light wt anti	0.38
light wt para	0.39
light v48i g80r anti	0.53
Average	0.46 ± 0.07
